# Supplementary material for: Diagnosis and Treatment of Leprosy in Taiwan during the COVID-19 Pandemic: A Retrospective Study in a Tertiaty Center
Source: Diagnostics (Basel). 2023 Dec 13;13(24):3655. doi: 10.3390/diagnostics13243655 (PMC10742743; doi:10.3390/diagnostics13243655)
Supplement: Supplementary file 1 [file diagnostics-13-03655-s001.zip]

Archive with 1 entries (1 files):
- diagnostics-2675782-SI.pdf
